# Supplementary material for: On the Importance of Halogen and Chalcogen Bonds in the Solid State of Nucleic Acids: A Combined Crystallographic and Theoretical Perspective
Source: Int J Mol Sci. 2023 Aug 22;24(17):13035. doi: 10.3390/ijms241713035 (PMC10488009; doi:10.3390/ijms241713035)
Supplement: Supplementary file 1 [file ijms-24-13035-s001.zip]

Archive with 1 entries (1 files):
- ijms-2558347-supplementary.pdf
